# Supplementary material for: Cluster Formation Effect of Water on Pristine and Defective MoS2 Monolayers
Source: Nanomaterials (Basel). 2023 Jan 4;13(2):229. doi: 10.3390/nano13020229 (PMC9864297; doi:10.3390/nano13020229)
Supplement: Supplementary file 1 [file nanomaterials-13-00229-s001.zip]

Archive with 1 entries (1 files):
- nanomaterials-2100450-supplementary.pdf
